# Supplementary material for: Dysregulation of astrocytic DNAJC6 contributes to sporadic Parkinson’s disease pathogenesis
Source: J Clin Invest. 2026 Apr 9;136(11):e194989. doi: 10.1172/JCI194989 (PMC13221221; doi:10.1172/JCI194989)
Supplement: Supporting data values [file jci-136-194989-s010.xlsx]

## Sheet: Fig1EFG
									Fig1F									Fig1G
	Fig1E								DNAJC6 Intensity				% cells (pS129 a- syn/th)
	DNAJC6 mRNA Expression								DNAJC6					p-syn				DNAJC6 band Intensity
									control	PFF				control	PFF
	Control #1	1.11035							160.372	103.421				4.89087	32.724
	Control #2	0.900615							138.78	86.469				1.62162	29.4365		WT	H	L	T	R	M
	Control #3	1							178.21	91.617				1.90869	37.6761		1	0.105505	0.182348	0.300824	0.184536	0.03687
	PFF #1	0.580318							133.783	91.224				3.6216	14.2759		1	0.170063	0.353438	0.64383	0.292127	0.021415
	PFF #2	0.612202							123.881	59.461				1.3	22.9412		1	0.272936	0.518254	0.787129	0.541241	0.116858
	PFF #3	0.596047							111.187	108.82				6.43	26.5416
									111.84	129.51				5.7	28.5527
									125.991	135.944				4.1	27.4725
									126.473	82.964
									102.759	65.172
									119.526	138.993
									95.135	79.863

## Sheet: Fig1HI
	Fig1H								Fig1I
	WT_3	G2019S_1	K1906M_3	WT+PFF_1					WT	R	G	N	Y
	1	0.246228	0.729514	0.49665					1	0.196613	0.179977	0.292471	0.364731
	0.961284	0.326682	0.781169	0.356155					1	0.20613	0.184086	0.298993	0.378317
	0.692322	0.404792	0.840049	0.251132					1	0.229065	0.212761	0.339408	0.413448
									1	0.210603	0.192275	0.310291	0.385499

## Sheet: Fig2BCD
Fig2B							Fig2C								Fig2D
							mRNA levels (relative to control)
														DNAJC6
							DNAJC6	Control	0.957436							Normalised Expression
									0.967046
									1.08005						Control	1
								αSYN-PFF	0.301198							1.03353
									0.296659							0.95471
									0.32679						PFF	0.744542
																0.639949
																0.774935
															NURR1	1.26132
																1.00699
							FOXA2	Control	0.918031							0.956879
									1.04092						FOXA2	1.06154
									1.04647							0.934867
								αSYN-PFF	0.651275							1.00972
									0.597452						NF	1.08273
									0.619551							0.901158
																0.891395
							NURR1	Control	0.948875
									1.01539
									1.03791
								αSYN-PFF	0.493687
									0.509857
									0.481289

## Sheet: Fig2FGHIJ
Fig2FGH								Fig2I								Fig2J
									dnajc6
	NFB1
	Target								control		PFF
								0hr	1		1
	Input							6hr	1.0035		0.711189					control	pff	mg	baf
								24hr	0.388796		0.324229				dnajc6	1	0.671961	1.35315	1.92209
								48hr	0.0740753		0.0600009					1	0.742499	1.45336	2.0292
	IgG		1													1	0.679334	1.48707	2.03129
			0.695833													1	0.697931	1.43119	1.99419
			0.638585					0hr	1		1
	Nurr1		1.96139					6hr	1.01515		0.718947
			1.14267					24hr	0.3956		0.314726
			1.84389					48hr	0.0783119		0.0436221
	Foxa2		1.63788
			1.29868
			1.56123					0hr	1		1
								6hr	0.942859		0.679629
	NFB2							24hr	0.358527		0.233835
	Target							48hr	0.0786932		0.0509092
	Input
	IgG		1
			0.745385
			1.20405
	Nurr1		2.328
			2.29203
			1.24343
	Foxa2		2.55225
			3.07329
			2.27713
	NFB3
	Target
	Input
	IgG		1
			0.538358
			0.800759
	Nurr1		1.61455
			1.61108
			0.823289
	Foxa2		3.19342
			2.88887
			3.19256
	NFB4
	Target
	Input
	IgG		1
			0.860547
			0.735826
	Nurr1		1.28621
			1.43911
			2.1517
	Foxa2		2.35837
			2.14723
			1.54106
	NFB5
	Target
	Input
	IgG		1
			0.458189
			0.571791
	Nurr1		1.7079
			1.28759
			1.21813
	Foxa2		2.58854
			2.55611
			2.09276
	NFB6
	Target
	Input
	IgG		1
			1.45304
			1.26856
	Nurr1		1.53808
			2.80902
			3.78429
	Foxa2		5.28597
			4.81925
			3.89938

## Sheet: Fig2kLMNO
	Fig2K						Fig2L							Fig2M					Fig2N					Fig2O
							PLA
														p-LRRK2					phospho-DNAJC6					DNAJC6
							control	SNCA-PFF											wt	asyn	PFE			g2019S	PFE
	IP-phospho-DNAJC6						17.3333	59.1667						cont	PFF				1	0.553932	0.85999			1	1.57861
							36.6154	56.2308						0.808491	2.13554				1	0.549814	0.865614			1	1.42252
	cont	165.37	123.614	178.637			40.4545	51.0909						0.673612	2.33382				1	0.532201	0.83577			1	1.57587
														0.955188	2.36577								average	0.732454	1.52567
	PFF	214.174	241.781	206.454
							17	91
							12	43
							17	58
							18	43
							23	31
							17	89
							58	88
							31	50
							41	63
							36	90
							36	38
							24	52
							33	43
							47	40
							47	41
							29	53
							29	73
							27	44
							38	56
							32	43
							45	49
							53	77
							49	55
							46	61
							41	40
							33	59
							36	38
							39	49
							30	52
							41	39

## Sheet: Fig3ABCD
	Fig3A						Fig3B							Fig3C						Fig3D
	DNAJC6 intensity						DNAJC6 intensity							DNAJC6 intensity					Nurr1, Foxa2 intensity
	Neuron	Astrocyte	Microglia				Neuron			Astrocyte
	1.04883	0.708402	0.076198				control	PFF		control	PFF
	1.00595	0.613557	0.072847			ID1	48.689	24.13	ID1	27.448	10.67			Control	0.329482	0.478349	0.40979
	1.08154	0.728327	0.098919			ID1	23.357	13.639	ID1	27.413	9.672			PFF	0.0631405	0.193707	0.195396			cont	cont	cont	PFF	PFF	PFF
						ID1	29.437	14.762	ID1	26.58	15.031								Nurr1	104	133	154	22	43	33
						ID1	31.675	25.039	ID1	23.906	11.972								Foxa2	114	149	162	13	54	43
						ID2	24.844	30.406	ID1	24.685	7.397
						ID2	27.897	26.753	ID2	23.206	10.181
						ID2	22.355	23.665	ID2	23.503	8.862
						ID2	20.833	11.941	ID2	29.158	14.103
						ID2	23.397	23.522	ID2	27.053	9.076
						ID3	32.173	22.327	ID2	21.41	15.939
						ID3	36.845	20.223	ID3	28.909	10.539
						ID3	22.49	19.975	ID3	30.512	12.788
						ID3	27.224	23.89	ID3	25.007	11.193
									ID3	24.094	11.274
									ID3	25.725	7.435

## Sheet: Fig3EGI
	Fig3E					Fig3G									Fig3I
	p-LRRK2/LRRK2					DNAJC6 in LRRK2 mut									Human DNAJC6
															cont	PD
Control	19	33	39			1									0.585497	0.586383
PFF	140	136	131			0.818658									0.79751	0.43692
						0.432962									0.945742	0.249022
						0.819344									0.918477	0.322793
						0.295089									1.12532	0.473191
						0.118113									1.12498	0.395974
						0.461911									1.10948	0.416398
						0.613351									1.18344	0.438544
															1.16504	0.347745
						1									1.01351	0.397352
						0.987978									0.646817	0.425503
						0.783195									1.02945	0.381456
						1.09222									1.14014	0.501243
						0.35607									0.80248	0.344497
						0.202428									0.939738	0.41502
						0.632455									1.15579	0.348434
						0.725414									1.11981	0.300253
															0.958341	0.439725
						1									1.08723	0.420237
						0.850412									0.976107	0.654396
						0.460062									1.19816	0.577278
						0.834792									1.00785	0.363887
						0.295424									1.19235	0.512316
						0.116976									1.03339	0.479244
						0.462687									0.974187	0.577869
						0.622813									1.20461	0.523881
															0.692241	0.477472
															1.13472	0.3637
															0.997662	0.55715
															0.73993	0.536677

## Sheet: Fig4BCD
	Fig4B					Fig4C						Fig4D
	Human DNAJC6					Human DNAJC6						FM1-43
	cont	Rx				Control	DNAJC6-Rx					Control	DNAJC6-Rx
	1.238	0.147				12.091	2.716					112.933	49.856
	1.314	0.146				13.24	3.916					109.938	64.376
	0.737	0.015				12.823	3.396					88.192	70.366
	1.212	0.062				10.258	3.536					143.333	89.551
	4.039	0.1				14.5	2.182					61.102	38.952
	4.017	0.258				16.045	1.447					58.371	72.544
	3.324	0.251				11.319	2.179					95.756	123.597
	4.53	0.497				9.794	4.842					82.993	63.367
	3.949	0.186				9.828	3.744					97.523	70.247
						4.395	2.347					86.959	30.628
						7.292	2.555					116.346	26.989
						7.998	1.668					94.184	35.284
						8.911	1.636					99.792	52.214
						6.604	1.09					70.885	80.19
						7.259	1.806					80.965	55.661
						6.176	2.273					67.931	81.395
						5.377	1.63					100.08	51.258
						8.064	1.737					93.199	71.747
						8.064	2.001					124.019	77.658
						7.072	1.642					85.627	70.543
						11.163	2.315					77.792	57.15
						10.912	5.042					64.998	25.866
						9.324	6.345					144.404	40.122
						6.474	5.013					86.892	129.28
						4.639	4.364					93.156	87.557
						7.043	4.622					65.806	30.21
						6.302	4.435					72.789	36.07
						6.452	4.711					58.199	44.65
						3.955	2.995					69.796	44.567
						5.369	2.678					129.497	63.966

## Sheet: Fig4EFG
	Fig4E					Fig4F											Fig4G
Calnexin GBA colocalization							LAMP1 GBA colocalization
control			casrx				control				casrx
cell	colocalization		cell	colocalization			cell	colocalization			cell	colocalization				GBA activity
1	0.09		1	0.23			1	0.28			1	0.13
2	0.21		2	0.31			2	0.32			2	0.27			control	619.39	644.94	646.22	605.02	631.89	633.17	692.25	651.36
3	0.25		3	0.23			3	0.25			3	0.08			casrx	398.61	413.39	431.24	414.61	426.72	428.63	454.2	487.06
4	0.19		4	0.34			4	0.18			4	0.2
5	0.45		5	0.28			5	0.21			5	0.12
6	0.02		6	0.16			6	0.32			6	0.24
7	0.21		7	0.25			7	0.27			7	0.09
8	0.24		8	0.17			8	0.31			8	0.15
9	0.14		9	0.21			9	0.19			9	0.23
10	0.08		10	0.22			10	0.29			10	0.02
11	0.28		11	0.57			11	0.25			11	0.12
12	0.2		12	0.21			12	0.26			12	0.18
13	0.14		13	0.47			13	0.38			13	0.13
14	0.11		14	0.39			14	0.15			14	0.18
15	0.14		15	0.32			15	0.19			15	0.23
16	0.09		16	0.45			16	0.39			16	0.26
17	0.03		17	0.45			17	0.33			17	0.19
18	0.35		18	0.3			18	0.15			18	0.22
19	0.19		19	0.47			19	0.41			19	0.24
20	0.16		20	0.1			20	0.24			20	0.24
21	0.2		21	0.44			21	0.17			21	0.14
22	0.38		22	0.18			22	0.2			22	0.28
23	0.07		23	0.38			23	0.33			23	0.22
24	0.04		24	0.28			24	0.32			24	0.19
25	0.22		25	0.14			25	0.27			25	0.13
26	0.26		26	0.19			26	0.23			26	0.21
27	0.2		27	0.18			27	0.36			27	0.14
28	0.07		28	0.57			28	0.34			28	0.22
29	0.28		29	0.34			29	0.24			29	0.14
30	0.21		30	0.42			30	0.21			30	0.16

## Sheet: Fig4HIJ
	Fig4H													Fig4I						Fig4J
															mitokeima						mitosox
	p62 Intensity				GAPDH Intensity				p62/GAPDH						Control	Rx					Control	Rx
	Basal				Basal				Basal						0.796811	0.275784					2168.62	4667.31
		Control	Rx			Control	Rx			Control	Rx				0.781091	0.350669					4280.71	9354.15
	Exp #1	24754.4	49661.2		Exp #1	73830.8	68977		Exp #1	0.335286	0.719967				0.838062	0.843159					1710.15	4401.25
	Exp #2	26839.4	45971.5		Exp #2	75300.3	77290.4		Exp #2	0.356431	0.594789				0.855225	0.87001					2743.64	8281.2
	Exp #3	30023.9	47345		Exp #3	77505.4	78643.6		Exp #3	0.387378	0.60202				0.835959	0.599435					1462.98	4185.76
									Mean	0.359698	0.638925				0.704781	0.307467					1604.06	4199.76
									SEM	0.0151261	0.0405748				0.723231	0.543589					2583.61	9901.99
															0.823729	0.848752					4454.07	8347.53
															0.856531	0.589581					1385.57	8947.69
	Baf.A1				Baf.A1				Baf.A1						0.91698	0.904374					2508.34	5955.66
		Control	Rx			Control	Rx			Control	Rx				0.546199	0.470329					2422.47	6350.03
	Exp #1	30685.9	45332.8		Exp #1	40886.8	53801.9		Exp #1	0.750509	0.842587				0.820089	0.558098					4255.11	5813.82
	Exp #2	26724.6	40481.1		Exp #2	42042.7	53149.4		Exp #2	0.635655	0.761649				0.618396	0.61129					2735.25	6763.15
	Exp #3	31583.6	46302.4		Exp #3	45749.8	56320.7		Exp #3	0.690355	0.82212				0.591737	0.529521					2305.31	6395.73
									Mean	0.692173	0.808785				0.577975	0.519707					3469.7	8662.54
									SEM	0.0331679	0.0242976				0.644776	0.605556					2498.17	8126.6
															0.65859	0.59505					1697.81	8814.62
															0.975152	0.554104					1478.66	5572.97
															0.597455	0.399025					2526.83	9876.78
															0.670823	0.50733					1926.58	7261.98
															0.642218	0.345207					1671.57	5095.29
															0.568777	0.61044					2359.78	4319.23
															0.580696	0.564914					962.743	7397.91
															0.655154	0.612381					1370.75	5079.63
															0.621123	0.539153					1151.18	7257.14
																					536.834	5138.29
																					2166.36	11908.4
																					1581.74	6316.9
																					3259.1	13171.7
																					2175.8	7004.57

[truncated: 21 more sheets: Fig4KLM, Fig4N, Fig5BCDEFG, Fig6CDEFG , Fig7CD, fig.7E (MFI of pS129), fig.7F (TH+ neurons), fig.7G (soma size), fig.7H (neurite length), Fig7IJK, Fig7L, FigS7S10, Fig S11, FigS12, FigS13, FigS14, FigS15, FigS16, FigS17, FigS19 …]
